# Supplementary material for: Tube–Iris Distance and Corneal Endothelial Cell Damage Following Ahmed Glaucoma Valve Implantation
Source: J Clin Med. 2022 Aug 28;11(17):5057. doi: 10.3390/jcm11175057 (PMC9456630; doi:10.3390/jcm11175057)
Supplement: Supplementary file 1 [file jcm-11-05057-s001.zip]

Archive with 1 entries (1 files):
- jcm-1832513-supplementary.pdf
